# Supplementary material for: The Role of Foot-Loading Factors and Their Associations with Ulcer Development and Ulcer Healing in People with Diabetes: A Systematic Review
Source: J Clin Med. 2020 Nov 7;9(11):3591. doi: 10.3390/jcm9113591 (PMC7694972; doi:10.3390/jcm9113591)
Supplement: Supplementary file 1 [file jcm-09-03591-s001.zip]

Archive with 2 entries (2 files):
- jcm-977657-supplementary files.pdf
- jcm-977657-supplementary table.pdf
